# Supplementary material for: Low‐Dose Staphylococcal Enterotoxin C2 Mutant Maintains Bone Homeostasis via Regulating Crosstalk between Bone Formation and Host T‐Cell Effector Immunity
Source: Adv Sci (Weinh). 2023 Aug 8;10(28):2300989. doi: 10.1002/advs.202300989 (PMC10558680; doi:10.1002/advs.202300989)
Supplement: Supplementary file 2 — Supplemental Table 1 [file ADVS-10-2300989-s001.xls]

Gene ID	Gene Symbol	Type	Control_be9b35fcf000 Average Read Count	IFN_gamma_be9b35fcf000 Average Read Count	log2 (IFN_gamma / Control)	Pvalue(IFN_gamma / Control)	Qvalue (IFN_gamma / Control)	D7_IFN1 FPKM	D7_IFN2 FPKM	D7_IFN3 FPKM	D7_IFN4 FPKM	D7_con1 FPKM	D7_con2 FPKM	D7_con3 FPKM	D7_con4 FPKM	IFN-y-treated-group Average FPKM	Control Average FPKM
100033459	'Ifi208'	mRNA	45.32	1026.54	4.50157787200884	3.4031450649634305E-198	1.13512989751982E-195	26.18	20.9	25.99	29.84	1.43	1.15	1.27	1.08	25.7275	1.2325
100038882	'Isg15'	mRNA	225.17	2034.04	3.17525460929064	1.8936872750847998E-31	1.69641916637168E-29	161.46	143.57	166.87	232.69	24.13	24.89	11.92	21.26	176.1475	20.55
100039029	'LOC100039029'	mRNA	4.66	29.67	2.66972219607921	1.34977906899832E-7	4.70233032548591E-6	2.71	6.25	6.41	3.25	0.64	1.62	0.56	0.32	4.655	0.785
100039794	'Gm2427'	mRNA	6.12	28.98	2.24379970580729	2.62064487825346E-7	8.74124462901692E-6	0.98	1.27	0.85	1.86	0.26	0.24	0.31	0.34	1.24	0.2875
100039796	'Tgtp2'	mRNA	95.23	6601.97	6.11531644007026	0.0	0.0	106.75	159.36	135.87	160.09	1.99	2.6	1.68	2.35	140.5175	2.155
100039815	'Gm2436'	mRNA	0.29	7.05	4.57965224241903	2.170492101116E-4	0.0041904931858623	0.64	0.25	1.06	0.84	0.1	0.06	0.0	0.0	0.6975	0.04
100039913	'Rhox2b'	mRNA	17.42	2.8	-2.63735228186397	2.01252463659513E-5	5.023940880239E-4	0.12	0.25	0.0	0.43	1.68	0.73	1.62	0.98	0.2	1.2525
100040462	'Mndal'	mRNA	1201.34	4122.01	1.77870630748869	6.74831165119557E-48	7.398131591314191E-46	104.96	93.17	116.09	146.18	36.0	41.68	30.74	35.45	115.1	35.9675
100041057	'LOC100041057'	mRNA	531.43	1838.82	1.79083123901922	1.67911231449504E-79	2.53110036099412E-77	66.41	76.55	84.0	75.13	22.56	22.54	22.79	19.47	75.5225	21.84
100041708	'LOC100041708'	mRNA	20.82	93.23	2.16274444008803	1.73333611202738E-20	1.26979019758193E-18	5.3	4.89	6.01	6.92	1.14	1.18	1.29	0.95	5.78	1.14
100042856	'Gm4070'	mRNA	10.04	2296.77	7.83796934749314	6.54908664090288E-29	5.61038422237346E-27	13.64	15.2	16.48	17.15	0.0	0.14	0.06	0.1	15.6175	0.075
100342	'Tent5b'	mRNA	85.25	40.89	-1.06001063802085	3.20566783751283E-6	9.03871487206631E-5	1.11	1.38	1.18	0.65	1.88	2.87	2.4	2.37	1.08	2.38
100503923	'LOC100503923'	mRNA	16.65	79.5	2.2552382382327	7.188531172236719E-12	3.63530978023081E-10	3.68	3.56	4.64	5.95	0.3	1.72	0.79	1.17	4.4575	0.995
100529082	'Gm11127'	mRNA	12.24	39.87	1.70317494097746	1.91298931798144E-7	6.56234869540372E-6	1.52	1.49	2.03	2.39	0.56	0.75	0.55	0.6	1.8575	0.615
100702	'Gbp6'	mRNA	1719.4	24401.7	3.82700145691525	0.0	0.0	308.29	342.27	332.96	355.75	26.23	27.97	22.68	22.8	334.8175	24.92
100862473	'LOC100862473'	mRNA	10.78	59.66	2.46804267120609	4.80166935367625E-15	2.94045978349932E-13	1.57	1.28	2.1	1.58	0.26	0.43	0.36	0.26	1.6325	0.3275
101055663	'LOC101055663'	mRNA	21.31	103.21	2.27593675914068	2.19218313979664E-20	1.5984583759345098E-18	7.04	7.55	6.3	9.7	1.47	2.35	1.34	1.68	7.6475	1.71
101055672	'LOC101055672'	mRNA	29.9	209.98	2.81221702632239	4.98535639179568E-38	4.8543746679615395E-36	7.34	13.1	10.64	11.28	1.21	2.19	1.64	1.44	10.59	1.62
101055758	'LOC101055758'	mRNA	122.17	647.88	2.40687916611682	2.88965634446467E-64	3.97378443089233E-62	14.63	12.87	13.5	19.55	3.43	2.69	3.07	3.06	15.1375	3.0625
101187	'Parp11'	mRNA	368.67	1316.46	1.83625396842259	4.69227402918862E-88	7.50620203628469E-86	18.67	21.64	19.1	23.26	5.87	6.05	6.37	5.53	20.6675	5.955
102634581	'LOC102634581'	mRNA	22.52	89.14	1.9850363279658	6.90391301857517E-16	4.39970099155297E-14	4.09	7.05	4.9	5.24	1.37	1.42	1.31	1.65	5.32	1.4375
102638047	'LOC102638047'	mRNA	162.69	628.94	1.95080592018749	5.372408027187351E-60	7.137562766289491E-58	16.81	18.52	17.17	21.87	5.59	4.72	5.61	4.44	18.5925	5.09
102638435	'LOC102638435'	mRNA	8.33	26.93	1.69285652861451	7.20450543717684E-5	0.0015730505813178	2.26	1.06	2.53	2.93	0.46	1.12	0.61	0.77	2.195	0.74
102638555	'Gm38510'	mRNA	37.7	208.17	2.46506533303591	2.51794999685676E-37	2.3923577030741401E-35	13.99	15.39	13.11	20.76	3.16	2.86	2.7	3.23	15.8125	2.9875
102639543	'Ifi206'	mRNA	34.03	1829.58	5.74862956998939	0.0	0.0	29.78	29.08	34.14	33.67	0.71	0.66	0.42	0.72	31.6675	0.6275
102641031	'LOC102641031'	mRNA	9.79	46.99	2.26354167130193	8.760041942267419E-11	4.124059385253041E-9	0.85	0.58	0.91	1.07	0.19	0.25	0.1	0.24	0.8525	0.195
103511	'Calhm5'	mRNA	486.42	985.63	1.01883214890433	1.99681277575074E-27	1.64758073081286E-25	34.39	29.22	33.36	37.66	18.21	17.55	16.24	18.19	33.6575	17.5475
105247075	'LOC105247075'	mRNA	36.71	169.72	2.20913243076046	7.55606684377312E-32	6.80784252355352E-30	7.42	8.84	7.3	9.48	1.88	1.97	1.43	2.31	8.26	1.8975
105827	'Amigo2'	mRNA	138.8	481.13	1.79343799194393	7.30050348057799E-64	9.952173310001849E-62	9.76	10.23	9.76	9.92	3.1	3.1	2.64	3.25	9.9175	3.0225
107747	'Aldh1l1'	mRNA	57.26	174.27	1.60561936500532	1.66128937226734E-23	1.28930858856609E-21	3.68	3.12	3.44	3.32	1.29	0.98	1.12	1.32	3.39	1.1775
108116	'Slco3a1'	mRNA	148.76	298.56	1.00509265173963	5.04370673326931E-15	3.05290310646575E-13	4.97	5.04	5.83	4.63	2.78	2.64	2.22	3.01	5.1175	2.6625
108153	'Adamts7'	mRNA	44.95	21.59	-1.05771407142187	3.138792265719E-4	0.0057217263197307	0.28	0.3	0.19	0.26	0.71	0.4	0.41	0.75	0.2575	0.5675
108167387	'LOC108167387'	mRNA	2.45	15.5	2.66401732643502	1.54074441104187E-5	3.889573290161E-4	2.56	1.48	1.76	1.61	0.24	0.45	0.12	0.47	1.8525	0.32
108167700	'Gm46139'	mRNA	18.35	6.86	-1.41905509290415	0.0013339741973073	0.0197849701903383	0.09	0.06	0.05	0.07	0.16	0.23	0.17	0.23	0.0675	0.1975
108670	'Epsti1'	mRNA	3.43	41.69	3.60282985643257	2.19021713391349E-14	1.2859937830847098E-12	1.48	1.46	1.41	1.58	0.39	0.11	0.08	0.04	1.4825	0.155
108897	'Aif1l'	mRNA	38.06	14.0	-1.44318519290218	2.45341369403564E-5	5.953895740154E-4	0.33	0.39	0.14	0.27	0.71	1.04	0.95	0.57	0.2825	0.8175
109032	'Sp110'	mRNA	566.5	4013.86	2.82484298222278	5.0577529487819804E-201	1.7237041951751103E-198	119.33	120.59	125.56	153.78	18.67	18.28	20.12	20.16	129.815	19.3075
109731	'Maob'	mRNA	1.71	15.72	3.20120011252339	4.0927585590727E-6	1.135613733284E-4	0.31	0.33	0.5	0.43	0.03	0.0	0.05	0.1	0.3925	0.045
110454	'Ly6a'	mRNA	719.89	12076.0	4.06822926509899	0.0	0.0	769.71	743.52	834.26	859.95	53.01	59.81	43.49	45.57	801.86	50.47
110558	'H2-Q9'	mRNA	0.17	5.16	4.88693850957316	1.365762325434E-4	0.0027878979135196	0.16	0.2	0.26	0.36	0.0	0.0	0.0	0.0	0.245	0.0
112419	'Ifit1bl2'	mRNA	3.67	30.98	3.07570557790965	3.61140244476054E-10	1.63158375004354E-8	0.33	0.65	0.56	0.7	0.09	0.08	0.06	0.07	0.56	0.075
11419	'Asic1'	mRNA	78.79	32.78	-1.265159971297	3.04148123504119E-7	9.97516764053153E-6	0.74	0.35	0.57	0.34	1.25	1.35	1.06	1.43	0.5	1.2725
114564	'Csprs'	mRNA	87.97	409.82	2.21998183546716	1.2141092326924001E-53	1.5226872352735E-51	8.71	7.91	9.21	10.35	1.6	2.64	2.07	1.95	9.045	2.065
11541	'Adora2b'	mRNA	29.69	14.75	-1.00929425836194	0.0034089377475513	0.0428563889882624	0.54	0.64	0.36	0.41	1.09	0.92	1.41	0.72	0.4875	1.035
116903	'Calcb'	mRNA	18.89	42.98	1.18584563893694	1.110782597718E-4	0.0023187401843447	0.92	0.96	0.56	0.78	0.22	0.47	0.46	0.31	0.805	0.365
11722	'Amy1'	mRNA	17.86	37.61	1.07461529556691	4.466838070436E-4	0.0078242034000259	1.37	1.05	1.25	1.65	0.8	0.67	0.46	0.81	1.33	0.685
11815	'Apod'	mRNA	1644.01	4531.82	1.46287374061743	5.81460716009176E-52	7.0663253061053095E-50	131.04	108.92	136.42	156.04	52.7	50.83	49.92	50.85	133.105	51.075
11932	'Atp1b2'	mRNA	18.83	5.84	-1.68791379294209	2.952447845535E-4	0.0054544264650066	0.14	0.08	0.1	0.14	0.27	0.45	0.38	0.52	0.115	0.405
12010	'B2m'	mRNA	13611.17	94852.29	2.8008919298492	1.6121561018848E-252	7.89805350289002E-250	6875.14	7177.05	7031.63	7434.86	1008.66	1300.12	1012.69	997.58	7129.67	1079.7625
12142	'Prdm1'	mRNA	5.14	17.53	1.77101469746381	3.371428379357E-4	0.0060891569934553	0.2	0.23	0.17	0.2	0.02	0.04	0.1	0.08	0.2	0.06
12224	'Klf5'	mRNA	113.38	52.32	-1.11581320849592	2.75531190453143E-6	7.9548848484971E-5	2.53	1.37	2.22	1.26	4.82	3.24	3.58	5.26	1.845	4.225
12258	'Serping1'	mRNA	0.73	8.11	3.47423937782341	0.0013101839092825	0.0195059384100883	0.14	0.55	0.2	0.21	0.0	0.0	0.0	0.1	0.275	0.025
12265	'Ciita'	mRNA	1.71	2163.79	10.301844140478	1.2559072424104398E-77	1.84008017189425E-75	19.59	24.78	22.64	22.43	0.02	0.02	0.0	0.03	22.36	0.0175
12268	'C4b'	mRNA	14.21	1810.17	6.99343128618503	6.416943007323329E-244	2.79440043127244E-241	17.66	20.21	18.97	22.41	0.18	0.19	0.17	0.13	19.8125	0.1675
12287	'Cacna1b'	mRNA	5.13	16.51	1.68571069138571	0.0011786989013393	0.0180041516820559	0.16	0.14	0.13	0.14	0.04	0.0	0.07	0.06	0.1425	0.0425
12362	'Casp1'	mRNA	33.87	117.49	1.79456676995026	1.1219401980723E-15	7.035462594071781E-14	4.54	5.61	3.74	5.24	1.6	1.69	1.74	0.81	4.7825	1.46
12703	'Socs1'	mRNA	470.41	1347.57	1.51837685126667	8.60678428985817E-51	1.01450043091809E-48	63.98	63.84	72.12	71.88	26.27	24.14	20.49	28.19	67.955	24.7725
13040	'Ctss'	mRNA	0.3	15.44	5.70429497960336	2.65036638447641E-7	8.80292241725352E-6	0.56	1.04	0.73	0.7	0.06	0.0	0.0	0.0	0.7575	0.015
13655	'Egr3'	mRNA	605.38	294.74	-1.03839900495006	7.10624846390479E-13	3.84516930855332E-11	4.11	5.33	4.06	4.55	8.08	8.56	13.05	9.52	4.5125	9.8025
140476	'Strc'	mRNA	6.37	71.86	3.495982052689	4.20643068824628E-22	3.2011754320212103E-20	0.53	0.86	0.73	0.81	0.12	0.07	0.05	0.04	0.7325	0.07
14073	'Faah'	mRNA	49.43	20.33	-1.28183273065091	2.30382691311188E-6	6.77619034087335E-5	0.25	0.34	0.22	0.42	0.85	0.75	0.73	0.9	0.3075	0.8075
14077	'Fabp3'	mRNA	27.42	13.45	-1.02740981370387	0.0022074714839224	0.0297306962658526	0.97	1.7	1.67	1.28	3.13	2.98	3.06	2.93	1.405	3.025
14164	'Fgf1'	mRNA	162.41	42.2	-1.94450373794096	0.0016707144446852	0.0238540895713397	1.02	0.13	0.8	0.59	2.83	2.91	1.25	3.44	0.635	2.6075
14190	'Fgl2'	mRNA	2.94	17.55	2.57605046807792	4.49586083977082E-6	1.238692625396E-4	0.29	0.29	0.22	0.31	0.03	0.08	0.05	0.03	0.2775	0.0475
142980	'Tlr3'	mRNA	281.64	636.24	1.17573357627947	8.83676777878049E-31	7.82678013943174E-29	8.03	8.43	8.25	10.21	3.89	4.37	4.01	4.12	8.73	4.0975
14469	'Gbp2'	mRNA	1039.62	18312.44	4.13869428457292	0.0	0.0	400.37	486.41	424.55	484.72	25.98	29.55	26.47	25.82	449.0125	26.955
14612	'Gja4'	mRNA	1.47	16.25	3.47180376042128	2.14399653543218E-6	6.31793866277637E-5	0.52	0.82	0.43	0.59	0.04	0.0	0.04	0.14	0.59	0.055
14659	'Glrp1'	mRNA	70.56	206.92	1.55207265686316	4.55496448159546E-21	3.36831029141377E-19	5.78	7.14	7.28	5.49	1.96	2.28	2.92	2.11	6.4225	2.3175
14787	'Rhpn1'	mRNA	15.93	5.59	-1.51067808890099	0.0015021817875197	0.0218254901602843	0.16	0.11	0.16	0.2	0.65	0.42	0.63	0.38	0.1575	0.52
14960	'H2-Aa'	mRNA	18.26	23008.63	10.2994213562861	8.27599062278628E-28	6.86469338589527E-26	1282.77	1314.1	1309.23	1528.6	0.06	1.94	0.18	2.36	1358.675	1.135
14961	'H2-Ab1'	mRNA	13.21	24217.18	10.8407121939372	4.23924101835092E-109	8.412478663884469E-107	1185.2	1098.99	1236.41	1558.94	0.49	1.28	0.16	0.99	1269.885	0.73
14962	'Cfb'	mRNA	13.96	405.5	4.8602114735682	1.21451062698837E-99	2.18849231026398E-97	6.94	9.76	9.25	9.45	0.32	0.4	0.35	0.28	8.85	0.3375
14964	'H2-D1'	mRNA	2848.48	42070.79	3.88455670844241	0.0	0.0	1487.43	1259.47	1502.28	1671.34	105.65	113.09	90.85	114.03	1480.13	105.905
14969	'H2-Eb1'	mRNA	3.18	7249.28	11.1530603858033	2.9821182179955897E-162	8.348333447056579E-160	254.08	232.61	271.45	305.26	0.0	0.23	0.04	0.22	265.85	0.1225
14972	'H2-K1'	mRNA	1139.24	24592.05	4.43205405128955	0.0	0.0	918.32	796.23	915.23	1019.71	47.91	46.55	36.42	47.63	912.3725	44.6275
14990	'H2-M2'	mRNA	0.18	10.0	5.81874159559599	6.38742790078691E-7	1.99473520319993E-5	0.36	0.54	0.24	0.64	0.0	0.0	0.0	0.0	0.445	0.0
14991	'H2-M3'	mRNA	204.8	619.44	1.59672077095767	1.6458246734466902E-52	2.0157494848143499E-50	26.23	27.15	26.31	27.74	9.36	11.4	8.02	8.78	26.8575	9.39
14998	'H2-DMa'	mRNA	92.81	6748.42	6.18407214181101	0.0	0.0	232.43	245.57	249.51	259.09	1.57	1.82	2.08	2.22	246.65	1.9225
14999	'H2-DMb1'	mRNA	609.66	6186.24	3.34299283064351	0.0	0.0	277.73	294.42	304.22	322.78	32.78	30.25	28.14	33.51	299.7875	31.17
15000	'H2-DMb2'	mRNA	0.18	310.72	10.7526409557843	1.20618106125384E-25	9.64760229452884E-24	22.81	26.63	26.0	27.88	0.0	0.0	0.0	0.0	25.83	0.0
15006	'H2-Q1'	mRNA	1.23	25.43	4.37504889546708	5.74089065486549E-9	2.32557991721773E-7	1.39	0.89	1.26	1.83	0.0	0.0	0.2	0.06	1.3425	0.065
15015	'H2-Q4'	mRNA	152.86	2238.33	3.87211932129388	0.0	0.0	73.71	74.44	75.27	81.2	6.16	5.83	5.24	4.83	76.155	5.515
15024	'H2-T10'	mRNA	6.12	33.79	2.46600592282819	1.89507208406532E-9	8.00782885765285E-8	0.58	0.68	0.61	0.99	0.11	0.13	0.13	0.19	0.715	0.14
15039	'H2-T22'	mRNA	1179.12	5057.87	2.100818006733	4.2062322968879404E-223	1.6485275929578099E-220	173.81	179.84	188.14	191.09	47.16	45.99	41.94	45.7	183.22	45.1975
15040	'H2-T23'	mRNA	395.65	4048.45	3.35507311586019	7.68463730785896E-190	2.45861345051643E-187	182.99	155.66	194.97	229.78	19.91	19.13	17.68	21.99	190.85	19.6775
15042	'H2-T24'	mRNA	1.22	11.67	3.25260555319934	7.75568748193068E-5	0.0016840154107233	0.16	0.45	0.43	0.45	0.07	0.08	0.0	0.04	0.3725	0.0475
15114	'Hap1'	mRNA	10.79	30.53	1.50096024510591	9.80030503774607E-5	0.0020790173488057	0.73	0.46	0.41	0.44	0.27	0.24	0.1	0.13	0.51	0.185
15186	'Hdc'	mRNA	9.79	54.09	2.46625273164678	6.54602898620443E-14	3.77287119179143E-12	1.26	1.1	1.45	1.62	0.39	0.21	0.16	0.28	1.3575	0.26
15205	'Hes1'	mRNA	148.67	67.04	-1.14905279683397	2.5543103747511198E-11	1.2436001163035201E-9	2.57	3.35	3.29	2.36	5.58	6.99	7.71	6.74	2.8925	6.755
15242	'Hhex'	mRNA	42.59	117.13	1.45952467743963	4.8683447167098005E-15	2.96969027719298E-13	4.09	4.16	3.78	4.12	1.82	1.14	1.58	1.65	4.0375	1.5475
15360	'Hmgcs2'	mRNA	34.8	8.62	-2.01286658753881	8.47700075493732E-7	2.62636246709787E-5	0.07	0.13	0.27	0.15	0.9	0.46	0.81	0.49	0.155	0.665
15442	'Hpse'	mRNA	42.39	84.87	1.00154800674778	3.4928762490076E-7	1.13605437667411E-5	1.61	1.59	1.6	1.78	0.92	1.06	0.75	0.75	1.645	0.87
15466	'Hrh2'	mRNA	10.54	33.05	1.6489011944129	1.49794930274777E-6	4.48155557617876E-5	0.55	0.46	0.47	0.62	0.14	0.33	0.22	0.17	0.525	0.215
15567	'Slc6a4'	mRNA	1.22	8.64	2.81831902378472	6.855351928855E-4	0.0111716582316697	0.2	0.18	0.2	0.18	0.05	0.02	0.02	0.02	0.19	0.0275
15944	'Irgm1'	mRNA	710.72	12513.02	4.13800598066345	0.0	0.0	313.39	343.74	345.51	379.88	21.11	21.82	17.01	23.62	345.63	20.89
15945	'Cxcl10'	mRNA	128.77	1761.32	3.77380475892762	1.86916309287825E-301	1.0465310645375798E-298	89.21	105.38	102.65	105.69	7.85	7.77	7.05	8.39	100.7325	7.765
15950	'Ifi203'	mRNA	894.92	3982.37	2.15379416655308	3.34945579935185E-120	7.29297480089431E-118	42.46	45.29	48.8	55.02	11.79	12.94	11.06	10.27	47.8925	11.515
15951	'Ifi204'	mRNA	124.45	1039.6	3.06237412699118	3.5533698866898703E-157	9.773013984848621E-155	25.39	25.23	25.42	31.55	3.12	3.65	3.74	3.22	26.8975	3.4325
15953	'Ifi47'	mRNA	501.45	7610.58	3.92381829727089	0.0	0.0	245.37	259.11	261.45	308.44	18.02	19.17	16.82	20.72	268.5925	18.6825
15957	'Ifit1'	mRNA	448.69	4719.55	3.39485923854724	2.07349611076559E-182	6.37376441734749E-180	107.68	84.47	108.81	128.53	10.7	11.83	9.2	11.44	107.3725	10.7925
15958	'Ifit2'	mRNA	405.58	812.94	1.00315420102558	3.7971751393560703E-25	2.9913725959640704E-23	11.48	11.79	11.35	13.93	6.3	7.26	6.37	5.75	12.1375	6.42
15959	'Ifit3'	mRNA	612.97	8155.22	3.73383741539244	4.36541515231442E-169	1.29125685552515E-166	239.32	190.2	245.95	319.5	18.88	22.16	16.66	22.25	248.7425	19.9875
16068	'Il18bp'	mRNA	160.18	2303.53	3.8461049579793	2.3244087332235903E-245	1.04113587744989E-242	101.19	93.31	101.1	113.47	8.34	9.37	5.65	7.13	102.2675	7.6225
16145	'Igtp'	mRNA	454.99	21465.29	5.56001580480488	0.0	0.0	546.84	668.65	656.56	702.26	15.13	15.25	11.9	15.46	643.5775	14.435
16149	'Cd74'	mRNA	97.79	40442.52	8.69195365530845	0.0	0.0	2077.14	1985.62	2129.6	1952.02	3.74	6.22	3.89	6.95	2036.095	5.2
16161	'Il12rb1'	mRNA	36.22	306.99	3.08337589826665	4.88463134944726E-74	6.96148778775316E-72	6.57	5.84	7.2	6.1	0.78	0.69	0.89	1.07	6.4275	0.8575
16168	'Il15'	mRNA	13.71	28.46	1.05431519904646	0.004061482408436	0.0494730844732333	0.98	1.78	0.93	1.57	0.4	0.87	0.57	0.81	1.315	0.6625
16169	'Il15ra'	mRNA	194.1	557.69	1.52269256312125	2.6432723736909002E-36	2.4519870415593E-34	20.33	26.06	19.25	22.28	7.93	8.3	7.17	8.7	21.98	8.025
16181	'Il1rn'	mRNA	56.65	26.95	-1.07175774337774	7.81352658333067E-5	0.0016942276106068	0.6	1.0	0.44	0.6	1.26	1.9	1.45	1.24	0.66	1.4625
16362	'Irf1'	mRNA	881.34	3188.87	1.85526776427171	4.26588143610475E-97	7.51418239031619E-95	80.25	94.92	89.46	96.48	28.11	29.11	22.63	25.84	90.2775	26.4225
16391	'Irf9'	mRNA	541.56	2307.66	2.0912494982786	2.60337547547803E-99	4.63785424193966E-97	60.0	55.56	58.39	59.52	15.41	14.14	11.48	16.55	58.3675	14.395
16421	'Itgb7'	mRNA	36.69	118.65	1.69320146960028	1.3741376888549598E-11	6.77432595854691E-10	3.26	1.6	2.98	2.79	0.88	1.02	0.51	1.05	2.6575	0.865
16480	'Jup'	mRNA	109.27	52.31	-1.06284270178257	3.72620300940347E-8	1.37772840986836E-6	0.82	0.89	0.95	1.02	2.01	1.65	2.02	2.56	0.92	2.06
16497	'Kcnab1'	mRNA	1.22	33.52	4.77555162855496	1.5423932257594798E-11	7.57996821323868E-10	0.69	0.6	0.78	0.75	0.02	0.02	0.02	0.04	0.705	0.025
16666	'Krt16'	mRNA	1.47	7.62	2.37757943928225	0.003228233500488	0.0412677126961046	0.28	0.32	0.27	0.32	0.04	0.04	0.04	0.12	0.2975	0.06
16773	'Lama2'	mRNA	40.28	20.08	-1.00449948376102	0.0013650853409612	0.0201700686995752	0.1	0.14	0.13	0.12	0.22	0.27	0.38	0.16	0.1225	0.2575
16891	'Lipg'	mRNA	19.1	119.19	2.64164860097149	6.33866417749965E-30	5.52062435059234E-28	2.15	2.06	1.74	1.54	0.34	0.32	0.28	0.33	1.8725	0.3175
16912	'Psmb9'	mRNA	164.12	3494.12	4.41210194400518	0.0	0.0	244.51	278.65	270.65	301.47	13.71	13.14	14.95	12.49	273.82	13.5725
16913	'Psmb8'	mRNA	937.38	5905.14	2.65526234920834	1.36729060136755E-229	5.49615763016388E-227	268.79	297.97	292.73	346.62	51.89	51.4	48.57	50.23	301.5275	50.5225
17057	'Klrb1a'	mRNA	18.63	6.36	-1.55165111981692	4.472007355428E-4	0.0078245155481083	0.36	0.35	0.27	0.31	0.91	1.17	0.99	0.84	0.3225	0.9775
17067	'Ly6c1'	mRNA	106.78	1337.25	3.64654807672921	2.14368663916663E-205	7.63785805504891E-203	90.05	107.97	107.36	100.08	9.63	10.08	6.44	7.99	101.365	8.535
17069	'Ly6e'	mRNA	16350.51	53017.4	1.6971299996768	1.7899637917147399E-41	1.83406943547137E-39	1894.59	1279.27	1805.3	1753.42	591.43	529.58	440.5	626.89	1683.145	547.1
17329	'Cxcl9'	mRNA	3.67	2811.05	9.57949905922767	7.418167706347909E-138	1.87571959890994E-135	51.04	64.36	54.51	61.8	0.02	0.13	0.13	0.04	57.9275	0.08
17454	'Mov10'	mRNA	992.72	2072.55	1.06194415607405	9.95350876610723E-27	8.12714358990953E-25	36.56	31.65	34.8	36.26	17.36	15.09	17.55	20.58	34.8175	17.645
17472	'Gbp4'	mRNA	770.93	16914.36	4.45549924808959	0.0	0.0	220.82	260.23	231.52	258.0	12.71	13.79	11.37	9.22	242.6425	11.7725
17476	'Mpeg1'	mRNA	4.14	349.25	6.39768605897913	2.75099015843683E-30	2.4228804895401197E-28	5.39	3.62	4.6	5.6	0.04	0.04	0.0	0.15	4.8025	0.0575
18126	'Nos2'	mRNA	5.64	54.04	3.26074918001358	1.79041337448013E-13	1.01329640692148E-11	0.54	1.12	0.95	0.62	0.16	0.02	0.15	0.03	0.8075	0.09
18191	'Nrxn3'	mRNA	0.3	10.6	5.16551139825122	7.32607226124392E-6	1.976778568666E-4	0.04	0.13	0.07	0.11	0.0	0.0	0.0	0.01	0.0875	0.0025
18356	'Olfr56'	mRNA	5.39	90.44	4.06762637862261	6.72722101376186E-29	5.73166542569264E-27	2.55	3.06	2.89	2.9	0.2	0.13	0.36	0.03	2.85	0.18
18654	'Pgf'	mRNA	50.39	24.9	-1.0168883705188	3.083648586185E-4	0.005647471832434	1.51	0.6	1.23	1.33	2.9	1.94	2.16	2.6	1.1675	2.4
18767	'Pkia'	mRNA	11.5	3.3	-1.8006303431839	0.0026255410123489	0.0344440221343881	0.05	0.07	0.07	0.03	0.14	0.24	0.17	0.24	0.055	0.1975
19039	'Lgals3bp'	mRNA	5519.09	22922.0	2.0542298982856	2.3262334544352402E-60	3.11695400557105E-58	671.5	531.73	651.79	701.34	174.76	157.05	122.42	195.75	639.09	162.495
19106	'Eif2ak2'	mRNA	839.79	1898.52	1.17677158436872	3.71282363110329E-47	4.04207889338932E-45	25.68	23.64	26.8	28.49	12.28	13.55	11.65	11.48	26.1525	12.24
19171	'Psmb10'	mRNA	685.33	3150.15	2.2005533690925	3.5290946791210097E-163	1.0059203142650899E-160	138.33	158.1	151.66	158.49	36.99	33.94	30.9	36.45	151.645	34.57
19186	'Psme1'	mRNA	917.79	2645.53	1.52732492071128	2.60525380961763E-81	4.0041729385662396E-79	166.93	172.22	173.27	176.86	69.21	67.29	54.06	61.76	172.32	63.08
19188	'Psme2'	mRNA	1578.81	4039.33	1.35527664279198	1.5336707972468902E-54	1.95474447873492E-52	276.12	271.52	271.42	333.36	120.35	113.9	110.27	129.99	288.105	118.6275
19253	'Ptpn18'	mRNA	2.94	12.45	2.0823417285974	0.0010214758610255	0.0158081708522183	0.59	0.8	0.45	0.21	0.09	0.18	0.13	0.12	0.5125	0.13
20128	'Trim30a'	mRNA	698.19	2216.72	1.66673030832393	1.1548468230139399E-77	1.70797487211223E-75	33.24	32.49	33.49	39.99	11.52	12.91	10.44	11.5	34.8025	11.5925
20296	'Ccl2'	mRNA	559.89	1308.25	1.22441308467225	6.539991911890019E-36	6.03102665898234E-34	105.36	119.9	98.85	97.64	50.41	40.49	50.79	48.42	105.4375	47.5275
20304	'Ccl5'	mRNA	206.01	1085.65	2.39774431731525	5.2003065487435196E-70	7.2790362289868005E-68	163.99	111.23	151.79	137.34	22.79	30.41	25.72	33.62	141.0875	28.135
20306	'Ccl7'	mRNA	207.63	453.87	1.12830233096901	9.42669076849204E-20	6.7790014301674195E-18	42.1	28.84	37.45	38.91	16.67	18.63	17.1	18.63	36.825	17.7575
20307	'Ccl8'	mRNA	0.98	35.85	5.19226142734916	3.0288699144644296E-11	1.46554301385984E-9	5.05	6.08	3.96	4.46	0.14	0.43	0.0	0.0	4.8875	0.1425
20556	'Slfn2'	mRNA	42.37	401.38	3.24399915750758	2.5768588819971596E-92	4.34380824656661E-90	13.74	13.43	14.98	16.92	1.94	1.84	1.23	1.58	14.7675	1.6475
20684	'Sp100'	mRNA	529.54	2270.18	2.09999957582769	1.84970743547425E-93	3.1519416810793304E-91	44.43	48.1	51.31	61.38	13.02	13.88	11.64	12.31	51.305	12.7125
20715	'Serpina3g'	mRNA	247.31	1579.04	2.6746696010299	9.443220872187489E-127	2.1455271538156998E-124	40.0	48.99	49.29	58.65	8.02	8.44	7.85	8.27	49.2325	8.145
20821	'Trim21'	mRNA	214.31	765.28	1.83628696506563	1.44060573686192E-81	2.23607684522616E-79	15.24	16.33	15.77	18.42	4.87	5.09	4.83	4.71	16.44	4.875
20846	'Stat1'	mRNA	1411.88	30494.25	4.43284634079488	0.0	0.0	407.83	405.45	435.75	439.84	21.39	21.75	17.41	21.99	422.2175	20.635
20847	'Stat2'	mRNA	863.93	7765.33	3.16805871430792	5.319063243823359E-305	3.0884057212377296E-302	109.3	98.05	113.94	113.81	13.0	14.25	11.02	13.14	108.775	12.8525
20849	'Stat4'	mRNA	1.47	8.62	2.55661427367426	0.0018026101738877	0.025254262462948	0.1	0.24	0.21	0.26	0.0	0.02	0.05	0.07	0.2025	0.035
208890	'Slc26a7'	mRNA	40.44	18.54	-1.12502063388594	1.07508473329E-4	0.0022532223748386	0.16	0.26	0.29	0.3	0.53	0.5	0.59	0.39	0.2525	0.5025
208898	'Unc13c'	mRNA	110.77	47.54	-1.22028501582837	7.07939177551066E-8	2.55134769803864E-6	0.25	0.45	0.2	0.37	0.81	0.7	0.94	0.68	0.3175	0.7825
209086	'Samd9l'	mRNA	835.18	1774.65	1.0873743616261	1.1116360837561101E-32	1.0132045863398E-30	18.15	20.78	17.54	22.64	9.72	10.24	10.53	8.76	19.7775	9.8125
209176	'Ido2'	mRNA	5.64	46.51	3.04444798103144	1.74660276373792E-14	1.02937938071877E-12	1.07	0.9	0.83	0.79	0.02	0.11	0.18	0.11	0.8975	0.105
209200	'Dtx3l'	mRNA	291.35	1198.23	2.04007473796309	9.19977961028252E-114	1.94898574257296E-111	12.96	14.02	12.95	14.73	3.21	3.88	3.25	3.74	13.665	3.52
209387	'Trim30d'	mRNA	811.56	1656.22	1.02911811043757	1.2883324201492E-26	1.0464863912268901E-24	29.11	26.2	26.93	33.39	12.8	17.67	14.42	14.61	28.9075	14.875
209588	'Sectm1a'	mRNA	45.32	140.0	1.62717763107291	2.81685420546121E-18	1.93683435872875E-16	4.41	6.39	4.75	5.86	1.69	1.82	2.06	1.72	5.3525	1.8225
210293	'Dock10'	mRNA	12.5	42.7	1.77166189724596	3.94586466405428E-7	1.27021191659916E-5	0.3	0.48	0.27	0.2	0.12	0.12	0.1	0.07	0.3125	0.1025
211550	'Tifa'	mRNA	43.13	98.81	1.19615944638954	1.53680229634324E-9	6.60067112322549E-8	2.81	2.2	3.15	2.88	1.26	1.54	1.21	1.13	2.76	1.285
213233	'Tapbpl'	mRNA	265.55	1097.18	2.04672363409501	9.151255775190829E-92	1.52621528497518E-89	28.45	29.53	30.71	34.86	8.28	7.66	6.57	8.38	30.8875	7.7225
21354	'Tap1'	mRNA	863.25	8288.16	3.263205382878	1.04371813250134E-247	4.81246151859514E-245	157.6	160.06	168.92	185.91	18.41	16.45	17.13	21.96	168.1225	18.4875
21355	'Tap2'	mRNA	1366.02	4647.11	1.7663528062436	3.14420658518809E-137	7.824083593014859E-135	109.47	105.75	112.67	121.09	35.24	34.41	32.82	36.98	112.245	34.8625
21356	'Tapbp'	mRNA	4489.91	11930.24	1.40986469163982	2.7253174791135396E-56	3.5020329606609E-54	279.74	231.91	278.99	249.85	107.12	96.69	95.1	114.86	260.1225	103.4425
215900	'Calhm6'	mRNA	1.96	16.0	3.03198901754139	3.03684323858803E-6	8.59360856522465E-5	1.01	0.89	0.99	0.83	0.06	0.12	0.06	0.23	0.93	0.1175
217203	'Tmem106a'	mRNA	1509.42	3028.4	1.00456048370398	2.12332669283772E-28	1.78964476148478E-26	80.06	66.33	75.93	82.55	42.81	37.21	37.61	43.96	76.2175	40.3975
217310	'Hid1'	mRNA	176.33	79.75	-1.14467885976561	2.34519997506035E-13	1.3083879006769098E-11	1.56	1.55	1.45	1.28	3.31	2.97	3.37	4.03	1.46	3.42
217845	'Ifi27l2b'	mRNA	1.23	15.49	3.65841236394948	2.98842508743918E-6	8.51809819923347E-5	1.0	0.65	1.27	0.65	0.06	0.12	0.12	0.0	0.8925	0.075
21817	'Tgm2'	mRNA	4308.54	9730.01	1.17524365254947	2.0671292782301902E-61	2.79365393920816E-59	158.35	159.45	169.26	165.56	79.07	71.17	72.37	82.74	163.155	76.3375
218194	'Phactr1'	mRNA	213.43	530.96	1.31485280729722	1.31786575417252E-37	1.2597671602538202E-35	6.11	5.47	6.03	6.32	2.73	2.33	2.35	2.73	5.9825	2.535
21822	'Tgtp1'	mRNA	15.15	4805.56	8.30879766022118	1.93798280725322E-133	4.7471494483295E-131	86.58	95.94	107.23	120.2	0.36	0.45	0.09	0.49	102.4875	0.3475
219131	'Phf11a'	mRNA	8.81	47.73	2.43818748675874	1.1734720322053498E-11	5.84016541234389E-10	1.62	2.67	2.4	2.78	0.78	0.34	0.28	0.55	2.3675	0.4875
219132	'Phf11d'	mRNA	68.08	737.42	3.43727580469932	4.42283503295657E-132	1.06671976633323E-129	13.59	15.9	17.59	18.84	1.82	1.74	1.37	1.56	16.48	1.6225
21928	'Tnfaip2'	mRNA	873.64	3356.26	1.9417489846966	7.992933021409539E-78	1.19338296168226E-75	46.35	68.78	53.34	57.35	15.0	16.66	14.61	15.82	56.455	15.5225
22035	'Tnfsf10'	mRNA	389.3	1222.08	1.6503697845108	1.15164275588009E-90	1.90045299830864E-88	14.64	14.7	13.78	15.34	4.48	5.42	5.16	4.66	14.615	4.93
22169	'Cmpk2'	mRNA	90.39	829.77	3.19848519041532	1.6488513927822E-138	4.23754807945024E-136	14.49	13.95	15.61	18.17	1.95	2.04	1.55	1.62	15.555	1.79
223672	'Apol9a'	mRNA	332.99	2359.97	2.82521634082172	1.60284092913874E-130	3.8072329160769697E-128	87.8	87.88	101.41	106.85	15.72	15.25	10.7	15.97	95.985	14.41
22436	'Xdh'	mRNA	2799.15	5725.84	1.03249732030227	7.95660630676173E-51	9.44967553568967E-49	78.02	68.43	75.3	76.07	37.4	40.09	35.66	41.71	74.455	38.715
225594	'Gm4841'	mRNA	82.29	337.67	2.0368631127929	2.48070991384021E-51	2.96870910834145E-49	6.52	8.37	6.47	7.19	1.9	1.82	1.87	1.79	7.1375	1.845
225845	'Pla2g16'	mRNA	926.03	1862.39	1.00802821426417	9.64822098074525E-49	1.07273163344073E-46	88.36	92.5	89.22	86.17	52.01	49.76	41.21	41.41	89.0625	46.0975
226691	'Ifi207'	mRNA	14.69	501.46	5.09275534672385	1.69719655698487E-89	2.7715573358179E-87	9.72	5.31	8.96	10.36	0.29	0.27	0.25	0.25	8.5875	0.265
226695	'Ifi205'	mRNA	18.86	252.53	3.74327106584808	1.86672501494549E-64	2.58979186365491E-62	9.4	7.73	9.99	11.38	0.83	0.49	0.99	0.72	9.625	0.7575
227659	'Slc2a6'	mRNA	55.07	164.09	1.57508327840925	3.5606764769367504E-21	2.65812976804464E-19	4.61	4.49	4.73	5.02	2.12	1.31	1.66	1.72	4.7125	1.7025
228550	'Itpka'	mRNA	22.07	53.08	1.26644497858391	1.1807130872107E-6	3.57336661548303E-5	1.62	1.9	2.02	1.62	0.87	0.79	0.95	0.54	1.79	0.7875
228775	'Trib3'	mRNA	23.73	63.72	1.42537523914218	1.0303011803115E-7	3.65430579270212E-6	1.51	2.66	1.8	1.57	0.67	0.6	0.77	0.91	1.885	0.7375
229003	'Helz2'	mRNA	713.77	1798.06	1.33291932557598	8.99391528522736E-54	1.13707749940733E-51	10.68	9.49	10.85	10.8	4.47	4.33	3.9	4.83	10.455	4.3825
229898	'Gbp5'	mRNA	55.85	1399.47	4.64713045013791	3.69982184682526E-231	1.52637123928104E-228	23.69	30.32	25.2	31.6	1.25	1.44	0.95	1.05	27.7025	1.1725
229900	'Gbp7'	mRNA	552.78	7474.93	3.75727762992281	0.0	0.0	71.31	88.14	71.85	83.52	5.9	7.48	5.6	5.68	78.705	6.165
230073	'Ddx58'	mRNA	1760.4	4279.03	1.28138062962989	1.84006645113646E-50	2.15274042943779E-48	50.97	45.98	50.88	56.79	21.39	25.21	19.97	22.54	51.155	22.2775
230979	'Tnfrsf14'	mRNA	90.12	193.56	1.10284524827279	8.99770622025772E-16	5.68778388770082E-14	6.73	8.53	7.09	7.34	4.26	3.52	3.47	3.54	7.4225	3.6975
231507	'Plac8'	mRNA	1.47	26.45	4.17006297962252	1.55057292208724E-9	6.64162068294035E-8	2.44	2.13	1.62	3.5	0.1	0.3	0.0	0.19	2.4225	0.1475
231655	'Oasl1'	mRNA	53.98	233.56	2.11331377968307	2.7864513719619503E-25	2.20622212920442E-23	8.0	5.64	6.17	6.46	1.41	1.55	1.04	2.47	6.5675	1.6175
231712	'Trafd1'	mRNA	1292.82	3224.63	1.31860804595443	7.082077354205571E-45	7.60450182752608E-43	71.01	70.35	80.19	87.83	33.21	35.11	28.3	34.91	77.345	32.8825
232493	'Gys2'	mRNA	5.59	0.31	-4.1927684095016	7.584367205859E-4	0.0121948845832059	0.0	0.02	0.0	0.0	0.07	0.17	0.17	0.14	0.005	0.1375
233752	'Insc'	mRNA	44.44	102.09	1.19988169973069	4.22543930143109E-5	9.712934300371E-4	2.03	4.39	2.44	1.81	1.5	1.16	1.69	0.64	2.6675	1.2475
234311	'Ddx60'	mRNA	85.99	596.26	2.79362435577971	4.0000340934635603E-88	6.46479736940497E-86	6.91	6.76	7.43	8.46	1.18	1.37	0.88	0.87	7.39	1.075
236312	'Ifi209'	mRNA	0.29	4.52	3.94322534228473	0.0021180942602526	0.02874923265626	0.08	0.11	0.08	0.05	0.0	0.0	0.02	0.0	0.08	0.005
236451	'Phf11b'	mRNA	89.44	545.38	2.60820011232734	6.1701826039633706E-87	9.77070229114482E-85	26.82	24.23	26.16	31.97	4.59	5.73	4.57	4.09	27.295	4.745
236573	'Gbp9'	mRNA	2735.65	9262.87	1.75957241909894	5.6181296712619397E-101	1.03618139831028E-98	117.67	115.25	123.62	132.73	39.95	41.81	32.32	34.8	122.3175	37.22
237847	'Rtn4rl1'	mRNA	95.93	36.82	-1.38140299659128	5.94657757327363E-9	2.3965166225247E-7	0.92	0.44	0.89	0.42	1.96	1.77	1.66	1.92	0.6675	1.8275
237886	'Slfn9'	mRNA	1164.53	2687.74	1.20665412949474	3.76330667263161E-38	3.6873349191778497E-36	24.08	27.42	26.24	32.33	13.52	12.02	13.16	11.72	27.5175	12.605
238393	'Serpina3f'	mRNA	6.37	3615.34	9.14951984182312	5.77220773017819E-203	2.01090890191119E-200	79.84	109.29	94.06	105.16	0.17	0.23	0.09	0.3	97.0875	0.1975
238555	'Btn2a2'	mRNA	0.17	3.63	4.40105320341196	0.001584489381772	0.0227681393565911	0.05	0.09	0.09	0.14	0.0	0.0	0.0	0.0	0.0925	0.0
23887	'Ggt5'	mRNA	22.54	89.18	1.98425306290903	5.53550734483978E-16	3.57119953271824E-14	2.87	1.7	2.57	2.18	0.65	0.58	0.55	0.49	2.33	0.5675
23893	'Grem2'	mRNA	27.45	7.37	-1.89792566169128	2.82933548096516E-6	8.15358314983287E-5	0.07	0.19	0.11	0.1	0.51	0.46	0.51	0.4	0.1175	0.47
23920	'Insrr'	mRNA	0.18	35.39	7.6248121782291	1.19743808793966E-12	6.3634701371627E-11	0.39	0.73	0.39	0.39	0.0	0.0	0.0	0.0	0.475	0.0
23960	'Oas1g'	mRNA	8.82	343.35	5.28286319264093	5.69905901119118E-86	8.93441481184442E-84	10.22	9.64	9.73	11.97	0.27	0.47	0.24	0.22	10.39	0.3
23962	'Oasl2'	mRNA	1646.69	16783.76	3.34942228949015	2.99996818944205E-163	8.709352093682041E-161	408.52	352.78	428.15	499.42	47.51	45.96	33.32	49.25	422.2175	44.01
239650	'Ccdc184'	mRNA	8.56	37.34	2.12437656225879	4.46490139233085E-9	1.83236280438667E-7	0.82	1.24	0.85	0.95	0.27	0.14	0.24	0.28	0.965	0.2325
23969	'Pacsin1'	mRNA	2.2	20.53	3.22314099027659	2.18711099186268E-7	7.35779807283933E-6	0.22	0.26	0.41	0.28	0.0	0.03	0.03	0.07	0.2925	0.0325
240327	'Gm4951'	mRNA	150.45	1703.92	3.5015174296701	9.4358062977989E-210	3.52202703168079E-207	27.03	33.71	31.55	35.94	3.05	3.55	2.71	2.56	32.0575	2.9675
240328	'F830016B08Rik'	mRNA	121.15	707.44	2.54579824120776	1.18733251001076E-52	1.4656544692471499E-50	8.97	11.91	10.42	16.04	2.48	2.33	2.47	1.62	11.835	2.225
24059	'Slco2a1'	mRNA	24.48	60.44	1.3037240887768	6.17836436886333E-8	2.24208838450626E-6	0.85	1.21	1.06	1.11	0.42	0.43	0.5	0.48	1.0575	0.4575
24108	'Ubd'	mRNA	0.73	65.22	6.47153041016837	1.51154760452301E-13	8.616920653129909E-12	3.98	2.78	5.99	5.02	0.0	0.07	0.14	0.0	4.4425	0.0525
24110	'Usp18'	mRNA	90.0	789.13	3.1322558390691	2.76425313729871E-32	2.5049246493313297E-30	26.59	21.49	25.86	34.83	3.27	4.0	1.91	3.92	27.1925	3.275
241452	'Dhrs9'	mRNA	89.2	293.49	1.71815938311358	7.370042160117279E-28	6.145752709795669E-26	5.31	7.9	5.34	6.43	1.76	2.25	2.22	1.8	6.245	2.0075
242653	'Cldn19'	mRNA	28.66	12.45	-1.2028976318478	5.714528564079E-4	0.0095814614223616	0.13	0.2	0.21	0.21	0.49	0.57	0.72	0.49	0.1875	0.5675
242939	'Cpz'	mRNA	49.82	21.62	-1.20453357123089	9.2742837860058E-5	0.0019862424441695	0.8	0.6	0.33	0.68	1.44	1.28	1.05	2.08	0.6025	1.4625
243277	'Adgrd1'	mRNA	4.92	23.89	2.28006856321617	1.273658325329E-4	0.0026104910086294	0.21	0.47	0.25	0.3	0.03	0.03	0.2	0.01	0.3075	0.0675
243771	'Parp12'	mRNA	1082.26	3514.16	1.6991303349336	1.5021557236029802E-105	2.90732040480542E-103	60.48	64.28	62.05	72.95	21.52	22.37	19.39	21.3	64.94	21.145
244723	'Olfm2'	mRNA	21.29	8.89	-1.25945092951204	0.0027825674067667	0.0362311538504008	0.41	0.26	0.26	0.09	0.71	0.67	0.51	0.69	0.255	0.645
245240	'9930111J21Rik2'	mRNA	8.09	58.18	2.84672074690655	1.21841007719983E-16	8.025636462294861E-15	1.61	1.39	1.6	1.28	0.14	0.19	0.41	0.19	1.47	0.2325
245945	'Rbm47'	mRNA	25.22	84.35	1.74201775228123	4.29745995113347E-15	2.64201096682037E-13	1.08	0.92	1.02	1.05	0.37	0.34	0.26	0.35	1.0175	0.33
246727	'Oas3'	mRNA	97.27	1779.78	4.19357390600894	2.99351967190479E-269	1.56431359654838E-266	21.09	20.09	22.21	25.88	1.35	1.54	1.18	1.11	22.3175	1.295
246728	'Oas2'	mRNA	207.76	7538.28	5.18122866130643	0.0	0.0	114.01	118.86	119.49	138.39	3.83	4.2	2.3	3.86	122.6875	3.5475
246730	'Oas1a'	mRNA	91.82	1425.21	3.9562583895547	1.44073627246721E-291	7.78842156671328E-289	58.11	56.48	58.24	58.8	4.43	4.44	2.68	3.99	57.9075	3.885
258448	'Olfr92'	mRNA	0.17	4.15	4.58514601671281	6.975581628479E-4	0.0113205168933412	0.56	0.14	0.27	0.21	0.0	0.0	0.0	0.0	0.295	0.0
26570	'Slc7a11'	mRNA	2.21	9.42	2.09350007362403	0.0033124258558142	0.041979709087793	0.09	0.09	0.04	0.03	0.01	0.01	0.02	0.01	0.0625	0.0125
268749	'Rnf31'	mRNA	594.92	1296.5	1.1238645990847	7.25243764845035E-43	7.57976433431708E-41	22.18	22.33	23.25	23.69	11.66	10.01	10.69	11.93	22.8625	11.0725
26897	'Acot1'	mRNA	31.58	14.23	-1.14968512904494	5.344439095365E-4	0.0090578131565455	0.75	0.54	0.55	0.5	0.91	1.44	1.42	1.55	0.585	1.33
27056	'Irf5'	mRNA	177.84	416.81	1.22879887485467	3.53170405782332E-20	2.56326502381927E-18	11.02	12.56	13.98	10.45	5.45	4.4	5.63	6.43	12.0025	5.4775
272411	'B3gnt6'	mRNA	21.07	43.67	1.05158466313834	3.254878708984E-4	0.0058922325081706	0.81	0.89	1.3	1.46	0.58	0.71	0.48	0.51	1.115	0.57
27356	'Insl6'	mRNA	6.37	19.05	1.58090298773384	2.917938583457E-4	0.0054071540393448	1.76	2.16	2.02	1.76	0.52	0.75	0.74	0.71	1.925	0.68
27413	'Abcb11'	mRNA	1.47	12.2	3.04786500482419	2.026705099596E-4	0.0039469137697365	0.05	0.24	0.12	0.17	0.0	0.04	0.04	0.0	0.145	0.02
276950	'Slfn8'	mRNA	276.25	2025.73	2.874370900378	2.07841969470171E-41	2.11580425674277E-39	29.36	24.29	31.63	39.67	4.45	5.54	3.17	4.98	31.2375	4.535
30935	'Tor3a'	mRNA	1342.59	3293.53	1.29461104652248	5.34267682340141E-41	5.40368674583638E-39	61.4	50.25	60.63	68.08	27.38	26.35	22.97	26.9	60.09	25.9
30952	'Cngb3'	mRNA	0.3	9.86	5.06036033662328	1.20718980285248E-5	3.117811291485E-4	0.12	0.17	0.09	0.13	0.0	0.0	0.0	0.01	0.1275	0.0025
319236	'Trim12c'	mRNA	298.34	973.07	1.70560945665016	9.39674334387929E-49	1.05223389572854E-46	13.71	14.73	15.18	18.45	4.99	6.1	4.87	4.28	15.5175	5.06
319880	'Tmcc3'	mRNA	60.69	135.33	1.15703844714099	3.3831127848206397E-12	1.75619401084878E-10	1.36	1.43	1.57	1.41	0.8	0.62	0.59	0.73	1.4425	0.685
320802	'Ifitm10'	mRNA	47.6	21.09	-1.17430191218156	7.38341069407353E-5	0.0016072314185382	0.83	1.58	0.82	0.71	2.69	2.53	2.59	1.48	0.985	2.3225
327959	'Xaf1'	mRNA	565.25	2290.54	2.01871418154996	8.60373271814901E-140	2.24801196370703E-137	88.02	108.29	99.5	101.95	26.82	28.91	22.32	23.38	99.44	25.3575
328561	'Apol10b'	mRNA	29.63	177.21	2.58050340660028	2.0323869246068797E-36	1.8965315367298798E-34	3.88	6.25	5.21	5.07	1.01	0.85	1.02	0.91	5.1025	0.9475
380732	'Milr1'	mRNA	2.45	17.76	2.85725992280309	3.81945775293857E-6	1.067337597019E-4	0.5	0.86	0.85	0.68	0.0	0.15	0.26	0.09	0.7225	0.125
381091	'H2-Eb2'	mRNA	0.18	194.73	10.0788882734246	1.42276422336733E-22	1.09875244974038E-20	4.37	5.15	4.42	5.77	0.0	0.0	0.0	0.0	4.9275	0.0
381157	'Greb1l'	mRNA	145.26	346.9	1.25584285379755	9.046335065856189E-29	7.665913233915E-27	2.54	2.57	2.24	2.34	1.0	1.12	1.18	1.03	2.4225	1.0825
381287	'A530032D15Rik'	mRNA	22.77	171.15	2.90984581421823	1.08823839479907E-41	1.1223890338990201E-39	6.06	7.39	8.47	8.13	1.09	1.21	0.76	0.95	7.5125	1.0025
381308	'Ifi211'	mRNA	316.52	1279.96	2.01574127507874	4.16683749584681E-77	6.04847327985097E-75	39.33	41.53	42.86	49.42	10.82	13.56	11.37	9.31	43.285	11.265
383103	'Tvp23a'	mRNA	647.28	1858.83	1.5219373231888	1.94228885265469E-104	3.66858582446598E-102	30.76	31.77	31.71	33.17	11.61	12.23	10.87	12.22	31.8525	11.7325
383787	'Ankrd63'	mRNA	13.46	2.79	-2.26919415512626	1.777143206701E-4	0.0035177113701338	0.04	0.04	0.05	0.01	0.21	0.14	0.17	0.17	0.035	0.1725
407788	'BC051142'	mRNA	47.75	99.58	1.06031927610559	3.05582848766366E-8	1.1402788745201E-6	3.85	3.0	3.85	4.15	2.12	1.68	1.77	1.83	3.7125	1.85
432555	'Gm5431'	mRNA	4.17	118.39	4.82880031147961	2.8769363511521697E-33	2.63752813900658E-31	1.95	2.12	2.39	3.14	0.11	0.15	0.06	0.04	2.4	0.09
433470	'AA467197'	mRNA	31.59	230.11	2.86463864483702	1.4186380203441602E-44	1.51292437040377E-42	19.44	24.04	23.74	26.76	5.3	2.65	2.84	2.72	23.495	3.3775
434223	'Gm1966'	mRNA	0.3	34.46	6.86047992113027	1.6530018230858001E-10	7.59944562478478E-9	0.14	0.28	0.26	0.28	0.01	0.0	0.0	0.0	0.24	0.0025
434341	'Nlrc5'	mRNA	83.01	2918.82	5.13592521027761	0.0	0.0	21.38	24.43	22.89	24.76	0.73	0.8	0.54	0.69	23.365	0.69
434484	'Sp140'	mRNA	961.64	3829.14	1.99345147247135	2.62043295901763E-125	5.8686467855027696E-123	99.28	120.47	105.96	122.95	27.79	29.5	32.81	27.83	112.165	29.4825
50530	'Mfap5'	mRNA	35.58	12.2	-1.54445876154455	1.38290853835665E-5	3.525180025336E-4	0.57	0.87	0.48	0.38	2.37	1.86	2.21	1.22	0.575	1.915
50909	'C1ra'	mRNA	5811.38	11691.44	1.00850080452308	5.732521882091031E-31	5.106178724178469E-29	249.68	221.67	268.47	274.76	140.55	129.56	119.65	143.25	253.645	133.2525
54123	'Irf7'	mRNA	265.37	3318.67	3.64453022635625	2.54418613900924E-186	7.97704122024957E-184	118.46	90.17	112.33	124.75	9.95	9.24	7.41	11.06	111.4275	9.415
54199	'Ccrl2'	mRNA	1.47	18.54	3.656538371999	4.46528091808851E-7	1.42570690331718E-5	0.32	0.58	0.53	0.79	0.03	0.1	0.04	0.03	0.555	0.05
54378	'Cacng6'	mRNA	0.73	6.85	3.22144055547147	0.0022731092770335	0.0304097297268469	0.08	0.2	0.2	0.2	0.0	0.0	0.05	0.04	0.17	0.0225
54396	'Irgm2'	mRNA	857.97	20694.61	4.59217874720617	0.0	0.0	326.81	319.86	348.48	407.13	14.94	15.83	13.16	17.52	350.57	15.3625
546061	'LOC546061'	mRNA	28.18	111.86	1.98900020891748	3.99840285795681E-21	2.97075647413217E-19	3.53	3.83	2.82	3.37	1.08	1.01	0.8	0.78	3.3875	0.9175
54613	'St3gal6'	mRNA	18.35	38.13	1.05522923276236	6.452640500447E-4	0.0106566601917285	1.05	1.31	0.75	1.35	0.47	0.48	0.49	0.71	1.115	0.5375
547253	'Parp14'	mRNA	454.35	2880.6	2.664492315115	1.1719280277791101E-148	3.11395181211746E-146	21.78	20.56	23.43	26.72	3.88	4.25	3.23	4.05	23.1225	3.8525
547347	'Gm6034'	mRNA	1.47	9.39	2.67066600772421	0.0015740320540161	0.0226386243218445	0.23	0.27	0.52	0.38	0.0	0.04	0.2	0.0	0.35	0.06
547431	'Btnl2'	mRNA	0.17	3.38	4.30159421920714	0.0017858156300426	0.025041352086028	0.05	0.11	0.09	0.1	0.0	0.0	0.0	0.0	0.0875	0.0
55932	'Gbp3'	mRNA	454.66	7155.38	3.9761619393781	6.06285311114074E-215	2.3182280054476402E-212	155.81	151.99	153.94	174.52	12.13	12.01	7.05	11.11	159.065	10.575
56045	'Samhd1'	mRNA	1660.88	4692.89	1.49852896818556	1.08677630056142E-109	2.1842810338335098E-107	67.69	71.2	70.5	77.64	25.6	26.87	28.57	26.83	71.7575	26.9675
56318	'Acpp'	mRNA	443.64	208.37	-1.09025852927931	2.5336459961818597E-18	1.7497783384204E-16	2.58	2.31	2.69	3.53	5.89	6.48	6.67	6.0	2.7775	6.26
56417	'Adar'	mRNA	1108.36	2965.31	1.41975893654794	3.6929404491274704E-44	3.9117721230386E-42	30.32	25.19	30.33	33.38	11.84	11.46	10.36	13.39	29.805	11.7625
56615	'Mgst1'	mRNA	3.43	12.71	1.88943105216759	9.994547593218E-4	0.015497974541928	1.11	0.76	0.88	0.69	0.28	0.14	0.35	0.2	0.86	0.2425
56791	'Ube2l6'	mRNA	837.1	4251.0	2.34433865017925	5.06241762115522E-269	2.56011358215646E-266	179.67	186.01	193.15	199.94	37.52	40.93	38.32	41.01	189.6925	39.445
56811	'Dkk2'	mRNA	12.99	4.06	-1.67689152593455	0.0022734071084942	0.0304097297268469	0.07	0.07	0.1	0.03	0.2	0.21	0.28	0.19	0.0675	0.22
56847	'Aldh1a3'	mRNA	519.35	169.44	-1.6159089144096	4.09354395059542E-37	3.86593304298099E-35	3.39	2.96	3.16	2.36	11.13	9.66	8.41	9.28	2.9675	9.62
57248	'Ly6i'	mRNA	1.71	14.46	3.07616744923689	1.98329888694151E-5	4.958879848577E-4	0.9	1.42	1.38	0.52	0.0	0.16	0.23	0.15	1.055	0.135
57329	'Otor'	mRNA	150.12	379.48	1.33787134349406	4.24515908405245E-19	2.98436587267669E-17	24.69	31.75	22.6	26.99	9.66	12.43	13.7	8.5	26.5075	11.0725
57349	'Ppbp'	mRNA	64.67	30.74	-1.07312134302267	4.9458079624E-4	0.0084866950716594	1.61	1.37	1.92	2.26	4.27	6.06	1.82	3.78	1.79	3.9825
574428	'Zmynd15'	mRNA	12.72	46.97	1.884226985265	7.37723610360886E-10	3.25782902524721E-8	0.92	1.03	1.22	1.17	0.28	0.36	0.2	0.47	1.085	0.3275
57444	'Isg20'	mRNA	232.92	577.55	1.31011485081624	3.36318153019387E-27	2.76045009679839E-25	30.86	43.88	37.3	38.0	16.9	13.29	16.77	15.24	37.51	15.55
58185	'Rsad2'	mRNA	13.95	171.26	3.61754890778305	5.809447204931559E-50	6.6966693993906E-48	2.65	2.54	2.54	3.03	0.13	0.32	0.16	0.31	2.69	0.23
58203	'Zbp1'	mRNA	262.16	7318.92	4.80313379181816	0.0	0.0	329.05	330.96	380.93	402.4	18.68	16.95	10.45	16.27	360.835	15.5875
60440	'Iigp1'	mRNA	583.71	22370.66	5.26020287040594	0.0	0.0	405.73	471.79	448.65	486.62	12.19	15.26	10.06	11.96	453.1975	12.3675
60533	'Cd274'	mRNA	26.2	419.67	4.00154525049883	3.39529085878927E-106	6.65349684915493E-104	5.9	8.08	6.32	7.15	0.42	0.44	0.48	0.47	6.8625	0.4525
620078	'C130026I21Rik'	mRNA	1164.39	3529.13	1.59974245914907	7.34988169192671E-105	1.4051718937114E-102	112.1	136.63	121.84	128.39	41.98	46.6	43.46	41.25	124.74	43.3225
620913	'Gm12185'	mRNA	27.66	631.45	4.51285366121139	1.0610575526213102E-112	2.18871042795319E-110	5.22	7.92	6.53	8.57	0.25	0.41	0.27	0.4	7.06	0.3325
621823	'Psme2b'	mRNA	5.38	62.25	3.53299540248847	1.20157997542542E-19	8.601447157417489E-18	3.61	3.64	3.24	4.4	0.18	0.27	0.28	0.75	3.7225	0.37
622554	'Majin'	mRNA	0.73	22.87	4.96058129651016	6.45924457544997E-8	2.33860455448797E-6	0.55	0.79	0.65	1.18	0.04	0.0	0.04	0.02	0.7925	0.025
623121	'Ifi213'	mRNA	25.94	1027.66	5.307808937285	1.56601647023651E-208	5.70940469858089E-206	22.63	21.53	23.27	25.9	0.71	0.69	0.24	0.81	23.3325	0.6125
624681	'Btnl6'	mRNA	1.47	24.64	4.06676272843853	3.27961261440191E-9	1.36017161259203E-7	1.01	0.73	1.06	0.93	0.16	0.08	0.0	0.0	0.9325	0.06
626578	'Gbp10'	mRNA	59.28	6735.88	6.8281533271259	0.0	0.0	92.23	125.17	112.7	124.67	1.02	1.4	0.86	0.98	113.6925	1.065
628900	'Serpina3i'	mRNA	2.45	26.45	3.43203619142502	9.30238191254043E-10	4.08497034293827E-8	0.83	0.94	0.54	0.95	0.09	0.03	0.11	0.05	0.815	0.07
630751	'LOC630751'	mRNA	4.65	34.75	2.90094873289372	1.74657156602658E-10	8.006141064502531E-9	1.02	1.87	2.18	2.03	0.31	0.34	0.16	0.2	1.775	0.2525
631323	'Gm12250'	mRNA	31.57	4385.57	7.11793947949674	0.0	0.0	79.1	104.49	95.7	110.25	0.8	0.78	0.44	0.93	97.385	0.7375
632126	'Btnl4'	mRNA	0.98	8.9	3.18353990362444	4.610997998647E-4	0.0080318461805326	0.24	0.11	0.21	0.21	0.04	0.0	0.02	0.02	0.1925	0.02
64011	'Nrgn'	mRNA	254.42	98.1	-1.37491035757875	0.0017275339552932	0.0244427344919961	4.33	8.84	3.22	2.51	12.22	11.25	18.39	9.84	4.725	12.925
64685	'Nmi'	mRNA	182.48	466.7	1.35476532691489	5.33338472825978E-42	5.5371836016509E-40	20.1	22.07	21.17	22.69	8.83	9.0	8.92	8.36	21.5075	8.7775
65079	'Rtn4r'	mRNA	29.65	7.9	-1.9072306341372	1.104383922875E-4	0.0023084569011897	0.66	0.03	0.1	0.23	0.91	1.07	1.05	1.04	0.255	1.0175
65221	'Slc15a3'	mRNA	0.73	9.39	3.67603436502644	2.111868893087E-4	0.0040873788440662	0.16	0.21	0.31	0.29	0.0	0.03	0.03	0.03	0.2425	0.0225
652925	'Tmem243'	mRNA	53.91	118.92	1.14144753143345	3.6500426275576005E-10	1.64430224920174E-8	6.33	8.66	6.87	8.75	3.65	4.16	3.56	3.27	7.6525	3.66
66042	'Sostdc1'	mRNA	7.12	0.51	-3.80783195298332	0.0016770294134042	0.0238975188240887	0.0	0.07	0.0	0.0	0.29	0.22	0.4	0.14	0.0175	0.2625
66102	'Cxcl16'	mRNA	116.57	294.59	1.33754279159305	4.0010680962053097E-26	3.23323425485622E-24	7.71	8.12	9.05	8.16	4.07	3.85	3.1	3.18	8.26	3.55
66141	'Ifitm3'	mRNA	5526.65	11359.38	1.03940835918337	6.11138963482607E-49	6.94262719602668E-47	1133.02	1079.96	1216.06	1259.56	616.05	637.02	550.6	598.63	1172.15	600.575
665378	'Gm7609'	mRNA	252.86	1252.41	2.30832740396716	8.935165341882011E-104	1.66757841743672E-101	27.05	25.44	27.58	33.02	5.78	7.06	6.13	5.57	28.2725	6.135
66607	'Ms4a4d'	mRNA	416.17	3334.75	3.00232950458505	1.64677735065535E-197	5.37844344296331E-195	132.87	145.05	123.36	160.87	18.41	20.45	15.71	19.5	140.5375	18.5175
666348	'Apol7e'	mRNA	20.33	225.73	3.47291938487684	2.52501422898138E-59	3.32644101409589E-57	5.47	5.87	6.87	6.36	0.44	0.93	0.43	0.58	6.1425	0.595
667214	'9930111J21Rik1'	mRNA	41.68	372.37	3.15926639869668	9.278616803723501E-74	1.31045833902679E-71	4.98	6.27	5.84	5.86	0.78	0.98	0.55	0.43	5.7375	0.685
667370	'Ifit3b'	mRNA	189.5	1906.21	3.33043980711946	3.1247650187910197E-116	6.710539890354349E-114	54.74	42.82	55.91	75.78	5.27	6.68	5.75	6.44	57.3125	6.035
667373	'Ifit1bl1'	mRNA	3.18	13.23	2.05513300810258	4.517535322019E-4	0.0078953624574476	0.47	0.42	0.24	0.3	0.08	0.06	0.11	0.08	0.3575	0.0825
667803	'H2-T-ps'	mRNA	11.76	76.98	2.71085662640689	3.631832890698E-22	2.79099236409179E-20	4.25	5.15	4.61	5.37	0.85	0.87	0.72	0.69	4.845	0.7825
667823	'Trim5'	mRNA	76.74	193.18	1.33179798133672	1.75026534628642E-16	1.1480715411603501E-14	4.23	4.1	4.3	5.67	1.27	1.98	1.99	1.28	4.575	1.63
667977	'Gm8909'	mRNA	14.69	164.9	3.48838606013931	2.33204007395259E-51	2.8122609414888298E-49	5.46	5.49	5.17	5.28	0.43	0.66	0.37	0.55	5.35	0.5025
67138	'Herc6'	mRNA	284.83	1720.17	2.5943789303823	1.3705562907974498E-156	3.7045191329020104E-154	18.49	18.2	17.97	22.3	3.54	3.66	3.02	3.27	19.24	3.3725
671535	'Parp10'	mRNA	758.18	2266.34	1.57974712880242	1.34063737490949E-79	2.04050214819962E-77	39.17	39.19	39.64	45.07	15.81	14.49	12.77	14.55	40.7675	14.405
671917	'LOC671917'	mRNA	6.39	131.8	4.3663075792327	7.384013747912E-4	0.011921646089189	4.2	3.9	6.78	10.21	0.94	0.39	0.0	0.0	6.2725	0.3325
672511	'Rnf213'	mRNA	2943.75	11770.75	1.99948069833028	6.41620337686473E-94	1.10534967405614E-91	39.31	35.98	40.88	46.85	10.67	11.66	9.12	11.7	40.755	10.7875
67446	'Dusp28'	mRNA	137.86	284.99	1.0477090882609	1.05104437600426E-18	7.323210081163899E-17	11.17	10.98	12.33	12.63	6.53	6.07	5.57	5.9	11.7775	6.0175
677525	'LOC677525'	mRNA	7.57	26.15	1.78859736233221	4.5180195770098E-5	0.0010370277146234	1.32	1.1	1.56	2.16	0.51	0.14	0.48	0.75	1.535	0.47
67775	'Rtp4'	mRNA	387.1	3113.67	3.00782970514947	9.973607662602601E-111	2.03060061463144E-108	114.55	108.41	134.0	127.66	18.1	17.5	10.29	16.97	121.155	15.715
68487	'Tmem140'	mRNA	298.05	962.57	1.691341950297	1.41560616697819E-38	1.3957520679067398E-36	24.16	24.11	25.65	36.36	8.86	9.23	9.02	9.17	27.57	9.07
69028	'Mitd1'	mRNA	243.91	496.73	1.02610944242486	1.2590722913756701E-20	9.26689028727527E-19	21.31	23.47	22.1	23.11	10.79	14.03	11.1	9.96	22.4975	11.47
69047	'Atp2c2'	mRNA	5.38	20.56	1.93272773240406	5.7668969975315E-5	0.0012933854682446	0.44	0.42	0.57	0.4	0.21	0.02	0.17	0.11	0.4575	0.1275
69065	'Chac1'	mRNA	45.94	97.74	1.08939831048107	4.32118846057281E-7	1.38361129568317E-5	3.49	4.56	3.79	3.48	1.58	1.42	1.88	2.7	3.83	1.895
69550	'Bst2'	mRNA	420.68	4950.56	3.55681022205038	2.75752393476365E-178	8.313404370248009E-176	412.85	378.14	383.98	507.35	38.41	39.6	28.09	44.43	420.58	37.6325
70110	'Ifi35'	mRNA	593.18	1837.68	1.63134611885555	9.40599472125469E-58	1.21865933260421E-55	83.32	72.88	84.77	93.94	27.82	32.39	24.04	29.96	83.7275	28.5525
70638	'Fam189a1'	mRNA	8.08	65.77	3.02558705359369	1.42853667883696E-19	1.01796225064214E-17	0.82	0.97	0.86	0.64	0.12	0.05	0.13	0.13	0.8225	0.1075
70882	'Armc3'	mRNA	13.21	49.29	1.89925448734564	1.72992007677484E-9	7.3695535444563E-8	0.93	0.91	0.94	1.31	0.19	0.4	0.2	0.37	1.0225	0.29
70928	'Trim69'	mRNA	4.17	14.49	1.79801699667169	8.647068046971E-4	0.013692937956805	0.46	0.76	0.41	0.53	0.12	0.28	0.12	0.15	0.54	0.1675
71586	'Ifih1'	mRNA	298.24	1373.34	2.20314138794966	8.88706403965768E-130	2.07944034253304E-127	17.41	16.33	16.84	19.9	4.04	4.38	3.47	4.02	17.62	3.9775
71841	'Tcp11x2'	mRNA	1.22	13.98	3.51523643230543	8.46045364979017E-6	2.259532059075E-4	0.6	0.39	0.45	0.49	0.0	0.07	0.0	0.1	0.4825	0.0425
71898	'Apol9b'	mRNA	198.4	1705.62	3.10381149169534	1.05361017369712E-36	9.89068664254474E-35	63.28	59.15	71.75	77.88	9.63	8.29	5.0	10.45	68.015	8.3425
71939	'Apol6'	mRNA	948.38	13805.52	3.86363463572782	0.0	0.0	323.99	426.23	343.9	388.61	25.23	26.51	30.35	25.06	370.6825	26.7875
72258	'Kcnk10'	mRNA	30.4	6.87	-2.1464462216687	3.75990290071623E-7	1.22037262473143E-5	0.08	0.1	0.03	0.02	0.4	0.37	0.36	0.47	0.0575	0.4
72634	'Tdrkh'	mRNA	27.0	12.97	-1.05766459676935	0.0034254659043367	0.0430296706588845	0.23	0.26	0.18	0.25	0.37	0.57	0.58	0.37	0.23	0.4725
73230	'Bmper'	mRNA	101.39	34.54	-1.55357431693145	3.61691782774268E-12	1.87136702262449E-10	0.41	0.78	0.51	0.45	1.81	1.95	1.34	1.6	0.5375	1.675
74103	'Nebl'	mRNA	17.62	4.82	-1.8692814342909	2.050626626334E-4	0.0039885451142739	0.02	0.08	0.07	0.03	0.1	0.2	0.17	0.27	0.05	0.185
74153	'Uba7'	mRNA	251.96	1024.73	2.02395406188276	9.665744096734789E-125	2.1342235240072E-122	19.4	19.88	18.53	19.58	5.03	5.45	4.5	5.14	19.3475	5.03
74183	'Perm1'	mRNA	8.32	24.4	1.55294488304169	1.876417201654E-4	0.0036955518178816	0.45	0.29	0.31	0.28	0.11	0.16	0.04	0.16	0.3325	0.1175
74338	'Slc6a19'	mRNA	0.29	5.54	4.23443295826867	6.405739870323E-4	0.010593120669522	0.13	0.08	0.12	0.13	0.0	0.0	0.0	0.02	0.115	0.005
74481	'Batf2'	mRNA	28.16	1372.34	5.60704727959429	1.4339054699818502E-235	6.075496230515011E-233	48.21	62.0	54.17	66.45	1.07	1.35	1.18	1.37	57.7075	1.2425
74558	'Gvin1'	mRNA	19.85	4083.41	7.68483669778285	4.74155753153526E-75	6.81957774512645E-73	24.56	27.92	27.13	31.23	0.28	0.14	0.06	0.1	27.71	0.145
74568	'Mlkl'	mRNA	541.96	1434.74	1.40452297495186	5.374695988866E-53	6.68723087440098E-51	41.14	46.05	48.04	42.37	20.55	17.59	15.85	16.53	44.4	17.63
74735	'Trim14'	mRNA	13.23	146.22	3.4666878931678	2.31781595997821E-40	2.32925646183195E-38	2.96	2.6	2.5	3.61	0.24	0.22	0.35	0.36	2.9175	0.2925
74748	'Slamf8'	mRNA	70.49	533.99	2.92131338981459	9.721738926230389E-114	2.03210268195352E-111	15.01	15.3	15.61	17.65	2.3	1.94	2.08	2.52	15.8925	2.21
75234	'Rnf19b'	mRNA	302.84	822.17	1.44087377317182	2.5090395263398898E-43	2.6398800439215E-41	17.51	20.64	18.92	19.64	7.57	7.38	6.34	8.64	19.1775	7.4825
75731	'Idnk'	mRNA	172.92	402.15	1.21764082033381	1.95801721650944E-29	1.69590253608942E-27	15.49	17.26	16.62	17.97	7.83	8.57	6.87	7.36	16.835	7.6575
76074	'Gbp8'	mRNA	709.7	4004.39	2.49629362382793	1.77605249288052E-251	8.43732573663269E-249	76.04	84.16	84.67	82.99	15.72	16.48	15.27	13.8	81.965	15.3175
76117	'Arhgap15'	mRNA	6.62	21.11	1.67278146471304	9.94888329384515E-5	0.0021048399918705	0.65	0.73	0.48	0.67	0.22	0.29	0.2	0.15	0.6325	0.215
76681	'Trim12a'	mRNA	195.9	592.35	1.59634394224565	6.7197523517159E-40	6.70990812852549E-38	20.38	20.5	24.05	28.56	8.45	8.49	7.86	8.12	23.3725	8.23
76933	'Ifi27l2a'	mRNA	312.09	4169.54	3.73986371621513	9.09742292594233E-49	1.0260453180575401E-46	622.34	558.24	734.9	635.23	53.12	70.3	29.07	48.07	637.6775	50.14
77220	'Tmem200a'	mRNA	25.45	62.29	1.29158798277794	3.1721412582182E-6	8.96029882974535E-5	0.81	1.12	0.64	1.26	0.36	0.31	0.49	0.47	0.9575	0.4075
78906	'Misp'	mRNA	2.2	18.3	3.05465086959315	8.58577369099528E-7	2.65481605825903E-5	0.53	0.33	0.41	0.51	0.08	0.08	0.0	0.07	0.445	0.0575
80285	'Parp9'	mRNA	628.56	2598.4	2.04751080178616	7.05247096865273E-100	1.28559985320429E-97	43.84	47.98	48.61	53.47	12.59	14.17	10.15	11.43	48.475	12.085
80861	'Dhx58'	mRNA	233.62	2114.72	3.17824124266428	2.5349351320211E-50	2.9437168936811E-48	51.91	44.49	52.92	61.81	6.76	6.08	4.02	7.77	52.7825	6.1575
80898	'Erap1'	mRNA	836.77	2286.02	1.44993587042588	4.95382766847154E-97	8.62901737318093E-95	31.73	32.83	30.72	31.93	12.23	13.4	12.03	11.12	31.8025	12.195
80901	'Cxcr6'	mRNA	4.9	14.74	1.58794604753342	0.0014157645038243	0.0207429346976215	0.43	0.46	0.48	0.53	0.17	0.24	0.13	0.13	0.475	0.1675
81018	'Rnf114'	mRNA	914.3	2549.15	1.47928086056205	1.56991471294339E-58	2.05096274623446E-56	56.51	55.39	61.29	72.28	22.19	23.57	22.47	24.57	61.3675	23.2
81877	'Tnxb'	mRNA	11.51	32.3	1.48907876335317	2.76338111791798E-5	6.644405795337E-4	0.15	0.17	0.12	0.23	0.07	0.05	0.07	0.07	0.1675	0.065
85031	'Pla1a'	mRNA	13.71	85.33	2.63830766047271	8.58240798434471E-24	6.693851242317009E-22	2.84	2.65	3.03	3.26	0.63	0.46	0.42	0.58	2.945	0.5225
93695	'Gpnmb'	mRNA	1519.81	3223.45	1.08470893086295	2.34766306361776E-18	1.6285094623157398E-16	63.87	38.65	53.77	45.27	25.46	23.77	26.1	25.2	50.39	25.1325
93717	'Pcdhga9'	mRNA	11.01	2.03	-2.43833944249513	8.980513557594E-4	0.0141069650343095	0.06	0.0	0.05	0.0	0.16	0.1	0.17	0.17	0.0275	0.15
93880	'Pcdhb9'	mRNA	31.54	15.51	-1.02465685487893	0.0039580951491677	0.0483263688890206	0.48	0.12	0.31	0.3	0.57	0.66	0.57	0.82	0.3025	0.655
94094	'Trim34a'	mRNA	144.74	666.8	2.20376967223829	4.1983595056994396E-49	4.80421036283577E-47	14.37	12.07	13.09	19.65	3.37	3.89	3.01	3.38	14.795	3.4125
96875	'Prg4'	mRNA	2.69	23.12	3.10170245149165	6.06173899224592E-8	2.20486965618189E-6	0.22	0.43	0.3	0.54	0.05	0.02	0.07	0.05	0.3725	0.0475
98363	'Efhd1'	mRNA	25.47	9.39	-1.43930888200635	3.466650441754E-4	0.0062252782331492	0.18	0.48	0.34	0.28	0.56	1.08	1.06	0.95	0.32	0.9125
99899	'Ifi44'	mRNA	312.4	2289.44	2.87351452442706	8.60645734932729E-129	1.9841681156677E-126	52.25	42.2	46.2	48.89	7.68	8.49	6.18	5.24	47.385	6.8975
